# Supplementary material for: Transcriptome comparison between pluripotent and non-pluripotent calli derived from mature rice seeds
Source: Sci Rep. 2020 Dec 4;10:21257. doi: 10.1038/s41598-020-78324-z (PMC7719183; doi:10.1038/s41598-020-78324-z)
Supplement: Supplementary file 2 — Supplementary Table S2. [file 41598_2020_78324_MOESM2_ESM.xlsx]

## Sheet: Sheet1
Supplementary Table S2. List of up-regulated genes in pluripotent callus relative to non-pluripotent callus.
MSU ID (v7.0)	Genomic coordinate	FPKM (Non-pluripotent callus)	FPKM (Pluripotent callus)	log2(fold change)	p-value	AGI ID (TAIR10)/Arabidopsis homolog	Gene symbol	Gene annotation
LOC_Os01g02830	Chr1:994709-997262	0.189676	0.682095	1.84644	0.02545	AT1G66910		Protein kinase superfamily protein
LOC_Os01g09830	Chr1:5085832-5086559	3.53436	8.7321	1.30488	0.0354	AT5G11930		Thioredoxin superfamily protein
LOC_Os01g10320	Chr1:5426517-5430614	0.928517	2.28965	1.30213	0.01985	AT1G52150	ATHB-15,ATHB15,CNA,ICU4	Homeobox-leucine zipper family protein / lipid-binding START domain-containing protein
LOC_Os01g16460	Chr1:9344880-9347403	0.494994	2.54018	2.35945	0.0224	AT2G29040		Exostosin family protein
LOC_Os01g18860	Chr1:10657462-10660137	0.601277	10.2826	4.09604	5e-05	AT1G02500	AtSAM1,MAT1,SAM-1,SAM1	S-adenosylmethionine synthetase 1
LOC_Os01g27230	Chr1:15185075-15188301	0.5832	2.48079	2.08874	0.0017	AT1G76690	ATOPR2,OPR2	12-oxophytodienoate reductase 2
LOC_Os01g54460	Chr1:31327321-31328257	0	0.731559	inf	0.0457
LOC_Os01g62200	Chr1:36002255-36005101	1.75053	4.02727	1.20201	0.0229	AT5G59790		Domain of unknown function (DUF966)
LOC_Os01g66310	Chr1:38516416-38516837	3.78478	10.2695	1.44008	0.0392
LOC_Os01g67410	Chr1:39141129-39145479	2.03098	4.33104	1.09254	0.0111	AT3G20840	PLT1	Integrase-type DNA-binding superfamily protein
LOC_Os01g68589	Chr1:39839214-39840447	4.45552	14.6916	1.72133	5e-05	AT5G55410		Bifunctional inhibitor/lipid-transfer protein/seed storage 2S albumin superfamily protein
LOC_Os01g70930	Chr1:41057015-41058872	1.60756	3.68976	1.19866	0.04055	AT3G21420		2-oxoglutarate (2OG) and Fe(II)-dependent oxygenase superfamily protein
LOC_Os01g71860	Chr1:41629298-41631914	0.470421	2.24993	2.25786	0.00365	AT4G16260		Glycosyl hydrolase superfamily protein
LOC_Os02g13940	Chr2:7591254-7591569	0	1.041	inf	0.0178
LOC_Os02g26590	Chr2:15613326-15613575	0	1.63666	inf	0.02375
LOC_Os02g56860	Chr2:34853786-34855812	3.82761	7.80698	1.02832	0.0111	AT2G28630	KCS12	3-ketoacyl-CoA synthase 12
LOC_Os03g14050	Chr3:7626454-7629682	300.495	617.983	1.04023	0.0069	AT1G20030		Pathogenesis-related thaumatin superfamily protein
LOC_Os03g18110	Chr3:10105980-10108026	1.52382	3.49776	1.19874	0.0313	AT5G58600	PMR5,TBL44	Plant protein of unknown function (DUF828)
LOC_Os03g21970	Chr3:12587543-12589847	0.545163	1.92736	1.82187	0.0271	AT2G40435
LOC_Os03g38800	Chr3:21544800-21546790	4.9232	12.1738	1.30611	0.00075	AT5G17740		P-loop containing nucleoside triphosphate hydrolases superfamily protein
LOC_Os03g39960	Chr3:22203678-22207213	0.60503	1.27383	1.07409	0.0401
LOC_Os03g42420	Chr3:23609770-23611885	3.78875	9.55813	1.33501	0.0011	AT4G33280		AP2/B3-like transcriptional factor family protein
LOC_Os03g42450	Chr3:23620826-23621303	0	0.626471	inf	0.00755
LOC_Os03g48300	Chr3:27487157-27503964	0.390783	0.867733	1.15088	0.03525	AT5G15070		Phosphoglycerate mutase-like family protein
LOC_Os04g27980	Chr4:16519830-16521452	0.388704	3.69512	3.24888	0.0047	AT5G24090	ATCHIA,CHIA	chitinase A
LOC_Os04g59260	Chr4:35245106-35246738	6.60189	26.4055	1.99989	5e-05	AT1G71695		Peroxidase superfamily protein
LOC_Os04g59380	Chr4:35297597-35300349	0.661324	1.64168	1.31175	0.0479	AT1G75710		C2H2-like zinc finger protein
LOC_Os05g27350	Chr5:15894884-15896386	4.51081	9.75286	1.11244	0.0047
LOC_Os05g32380	Chr5:18880610-18887896	0.550007	2.27586	2.04889	0.00825	AT1G06800	PLA-I{gamma}1	alpha/beta-Hydrolases superfamily protein
LOC_Os05g35070	Chr5:20816583-20820780	1.77746	3.59398	1.01576	0.01045	AT1G21740		Protein of unknown function (DUF630 and DUF632)
LOC_Os05g45480	Chr5:26377196-26378716	11.9277	27.8177	1.22169	0.00185	AT2G34700		Pollen Ole e 1 allergen and extensin family protein
LOC_Os06g36560	Chr6:21478407-21482740	19.0225	40.9022	1.10447	0.00055	AT1G14520	MIOX1	myo-inositol oxygenase 1
LOC_Os06g41090	Chr6:24555312-24557973	0.385312	1.07652	1.48228	0.0364	AT5G06850		C2 calcium/lipid-binding plant phosphoribosyltransferase family protein
LOC_Os06g42754	Chr6:25708676-25710719	3.65669	10.0368	1.45668	0.00165
LOC_Os07g01600	Chr7:373731-375712	3.08611	8.89728	1.52757	0.0024	AT5G42510		Disease resistance-responsive (dirigent-like protein) family protein
LOC_Os07g23494	Chr7:13276213-13283664	0.673739	1.43494	1.09073	0.0378	AT2G01050		zinc ion binding;nucleic acid binding
LOC_Os07g32020	Chr7:19045830-19048232	0.191808	0.678698	1.8231	0.0454	AT3G21780	UGT71B6	UDP-glucosyl transferase 71B6
LOC_Os07g35004	Chr7:20969980-20975950	1.12941	3.45912	1.61484	0.0023	AT4G05200	CRK25	cysteine-rich RLK (RECEPTOR-like protein kinase) 25
LOC_Os07g35500	Chr7:21232112-21235788	0.719299	1.46975	1.03091	0.04075
LOC_Os07g35740	Chr7:21407903-21411687	0.776554	1.98915	1.357	0.01765	AT4G05200	CRK25	cysteine-rich RLK (RECEPTOR-like protein kinase) 25
LOC_Os07g37710	Chr7:22607892-22608644	0	0.752418	inf	0.0095	AT5G63690		Nucleic acid-binding, OB-fold-like protein
LOC_Os08g33940	Chr8:21240594-21242395	0.154654	0.971646	2.65139	0.03285	AT1G74650	ATMYB31,ATY13,MYB31	myb domain protein 31
LOC_Os08g34020	Chr8:21314562-21318416	1.55898	3.31497	1.08839	0.03435	AT1G74680		Exostosin family protein
LOC_Os08g34910	Chr8:21978067-21984054	1.10999	2.33496	1.07284	0.04375	AT2G26450		Plant invertase/pectin methylesterase inhibitor superfamily
LOC_Os08g38000	Chr8:24076472-24076757	0	1.36894	inf	0.0212
LOC_Os08g39950	Chr8:25313535-25318570	0.358076	0.886446	1.30777	0.0335	AT4G13420	ATHAK5,HAK5	high affinity K+ transporter 5
LOC_Os10g18150	Chr10:9212936-9215332	2.08041	8.1124	1.96326	0.0002	AT5G41770		crooked neck protein, putative / cell cycle protein, putative
LOC_Os10g27010	Chr10:14238263-14239609	1.25608	3.63456	1.53285	0.0297
LOC_Os10g37870	Chr10:20278177-20278485	0	1.48294	inf	0.0373
LOC_Os10g40360	Chr10:21617951-21620589	1.52843	3.60235	1.23688	0.02225	AT5G38710		Methylenetetrahydrofolate reductase family protein
LOC_Os11g07960	Chr11:4128528-4130571	11.8026	24.3158	1.0428	0.00165	AT5G48930	HCT	hydroxycinnamoyl-CoA shikimate/quinate hydroxycinnamoyl transferase
LOC_Os11g09180	Chr11:4923838-4925639	0.999382	2.30512	1.20574	0.04805
LOC_Os11g24180	Chr11:13770424-13785444	0.468643	1.42068	1.60002	0.02375	AT2G22980	SCPL13	serine carboxypeptidase-like 13
LOC_Os11g37670	Chr11:22241399-22244430	2.44434	5.30177	1.11703	0.02005	AT3G63430
LOC_Os11g48100	Chr11:29006398-29006848	0	1.216	inf	0.00605
LOC_Os12g06990	Chr12:3419089-3419645	0	0.637865	inf	0.0178
LOC_Os12g26530	Chr12:15507229-15508492	0	7.57232	inf	0.0373
LOC_Os12g37650	Chr12:23115424-23116552	69.1676	138.838	1.00524	0.00065	AT1G09310		Protein of unknown function, DUF538
LOC_Os12g38860	Chr12:23885346-23888965	1.63492	3.7253	1.18813	0.00835	AT1G18670	IBS1	Protein kinase superfamily protein
LOC_Os12g41060	Chr12:25414540-25418738	1.61897	3.66805	1.17994	0.0177	AT3G16770	ATEBP,EBP,ERF72,RAP2.3
