# Supplementary material for: Transcriptome comparison between pluripotent and non-pluripotent calli derived from mature rice seeds
Source: Sci Rep. 2020 Dec 4;10:21257. doi: 10.1038/s41598-020-78324-z (PMC7719183; doi:10.1038/s41598-020-78324-z)
Supplement: Supplementary file 3 — Supplementary Table S3. [file 41598_2020_78324_MOESM3_ESM.xlsx]

## Sheet: Sheet1
Supplementary Table S3. List of down-regulated genes in pluripotent callus relative to non-pluripotent callus.
MSU ID (v7.0)	Genomic coordinate	FPKM (Non-pluripotent callus)	FPKM (Pluripotent callus)	log2(fold change)	p-value	AGI ID (TAIR10)/Arabidopsis homolog	Gene symbol	Gene annotation
LOC_Os01g02120	Chr1:612563-615650	41.0909	11.2835	-1.86461	5e-05	AT1G18100	E12A11,MFT	PEBP (phosphatidylethanolamine-binding protein) family protein
LOC_Os01g03320	Chr1:1341318-1342277	5.37225	1.22132	-2.13709	0.00515
LOC_Os01g03380	Chr1:1363515-1364303	5.64503	1.96338	-1.52364	0.0165
LOC_Os01g06630	Chr1:3124350-3125325	68.0789	21.8433	-1.64001	5e-05	AT3G51810	AT3,ATEM1,EM1,GEA1	Stress induced protein
LOC_Os01g08840	Chr1:4440900-4441368	0.872733	0	-inf	0.0102
LOC_Os01g10400	Chr1:5478475-5479836	736.66	260.762	-1.49827	0.0001	AT3G15353	ATMT3,MT3	metallothionein 3
LOC_Os01g16920	Chr1:9679827-9680896	29.8566	14.2702	-1.06504	0.00505	AT2G36640	ATECP63,ECP63	embryonic cell protein 63
LOC_Os01g25470	Chr1:14442716-14444896	0.677399	0	-inf	0.011	AT4G28720	YUC8	Flavin-binding monooxygenase family protein
LOC_Os01g25510	Chr1:14459950-14461849	15.6427	7.19365	-1.12069	0.0016	AT4G25000	AMY1,ATAMY1	alpha-amylase-like
LOC_Os01g32610	Chr1:17881780-17885487	1.32662	0.200822	-2.72376	0.0058
LOC_Os01g32670	Chr1:17911522-17912150	349.313	147.487	-1.24393	5e-05
LOC_Os01g35330	Chr1:19549141-19550352	75.3613	21.5408	-1.80675	5e-05
LOC_Os01g37110	Chr1:20714137-20716708	2.97877	1.04779	-1.50736	0.00895	AT3G49290	ABIL2	ABL interactor-like protein 2
LOC_Os01g43740	Chr1:25060763-25063609	1.40408	0.303642	-2.20918	0.0094	AT3G14660	CYP72A13	cytochrome P450, family 72, subfamily A, polypeptide 13
LOC_Os01g44250	Chr1:25368480-25371011	7.37681	3.0413	-1.27831	0.00315	AT3G48530	KING1	SNF1-related protein kinase regulatory subunit gamma 1
LOC_Os01g46290	Chr1:26321382-26324810	7.21086	1.97774	-1.86632	0.0006	AT4G18550		alpha/beta-Hydrolases superfamily protein
LOC_Os01g50610	Chr1:29050750-29053594	2.44446	1.05456	-1.21287	0.033	AT4G36470		S-adenosyl-L-methionine-dependent methyltransferases superfamily protein
LOC_Os01g50990	Chr1:29298040-29299464	1.77187	0.545333	-1.70006	0.02055	AT1G13570		F-box/RNI-like superfamily protein
LOC_Os01g52430	Chr1:30124950-30128956	2.61347	0.539584	-2.27605	0.00055	AT3G17450		hAT dimerisation domain-containing protein
LOC_Os01g52470	Chr1:30143574-30146827	4.04716	1.42275	-1.50822	0.00235	AT1G56070	LOS1	Ribosomal protein S5/Elongation factor G/III/V family protein
LOC_Os01g53220	Chr1:30582484-30583743	3.46718	1.42191	-1.28593	0.03685	AT3G24520	AT-HSFC1,HSFC1	heat shock transcription factor C1
LOC_Os01g56610	Chr1:32656663-32658481	37.9609	9.03141	-2.07149	5e-05	AT3G63250	ATHMT-2,HMT-2,HMT2	homocysteine methyltransferase 2
LOC_Os01g57610	Chr1:33308447-33311391	3.6385	1.27693	-1.51066	0.0048	AT5G54510	DFL1,GH3.6
LOC_Os01g61070	Chr1:35332704-35333504	15.5107	7.64517	-1.02064	0.0345	AT5G05365		Heavy metal transport/detoxification superfamily protein
LOC_Os01g63500	Chr1:36807945-36808961	7.85729	3.34745	-1.23097	0.01845	AT1G07300		josephin protein-related
LOC_Os01g64120	Chr1:37241154-37242103	26.0754	9.7736	-1.41573	0.00065	AT2G27510	ATFD3,FD3	ferredoxin 3
LOC_Os01g64949	Chr1:37695076-37696485	1.22747	0	-inf	0.0001
LOC_Os01g70490	Chr1:40825680-40830301	1.6346	0.702639	-1.21808	0.0361	AT4G13420	ATHAK5,HAK5	high affinity K+ transporter 5
LOC_Os01g73720	Chr1:42706523-42707981	3.46416	1.12652	-1.62063	0.01795	AT3G19430		late embryogenesis abundant protein-related / LEA protein-related
LOC_Os02g01150	Chr2:78169-82952	1.73545	0.52157	-1.73437	0.005	AT1G68010	ATHPR1,HPR	hydroxypyruvate reductase
LOC_Os02g05120	Chr2:2444344-2445715	1.63272	0.402673	-2.0196	0.0229
LOC_Os02g06410	Chr2:3204085-3206334	10.4079	4.47289	-1.21839	0.00765	AT1G15330		Cystathionine beta-synthase (CBS) protein
LOC_Os02g08150	Chr2:4315274-4316961	8.84647	3.19301	-1.47018	0.00345	AT5G24930	ATCOL4,COL4	CONSTANS-like 4
LOC_Os02g09290	Chr2:4785202-4787184	2.89828	0.548525	-2.40157	0.0052	AT3G26230	CYP71B24	cytochrome P450, family 71, subfamily B, polypeptide 24
LOC_Os02g11040	Chr2:5912590-5914192	3.54899	1.58566	-1.16232	0.04615	AT4G32460		Protein of unknown function, DUF642
LOC_Os02g16544	Chr2:9449840-9450315	4.03671	1.20894	-1.73944	0.0432
LOC_Os02g21640	Chr2:12852010-12852964	3.41655	1.21976	-1.48594	0.03935	AT3G14760
LOC_Os02g22020	Chr2:13096085-13098236	6.1287	2.2026	-1.47638	0.00215	AT1G25550		myb-like transcription factor family protein
LOC_Os02g32850	Chr2:19503499-19504343	0.835501	0	-inf	0.04085	AT3G52770	ZPR3	protein binding
LOC_Os02g36070	Chr2:21690377-21692186	1.34409	0.409001	-1.71645	0.03405	AT2G45550	CYP76C4	cytochrome P450, family 76, subfamily C, polypeptide 4
LOC_Os02g36210	Chr2:21841058-21847837	1.92123	0.429737	-2.1605	0.001	AT4G02780	ABC33,ATCPS1,CPS,CPS1,GA1	Terpenoid cyclases/Protein prenyltransferases superfamily protein
LOC_Os02g36600	Chr2:22102487-22105124	8.07772	3.46644	-1.22049	0.0074	AT5G15140		Galactose mutarotase-like superfamily protein
LOC_Os02g38940	Chr2:23535116-23536974	1.76916	0.558851	-1.66253	0.02145	AT3G26300	CYP71B34	cytochrome P450, family 71, subfamily B, polypeptide 34
LOC_Os02g43620	Chr2:26323315-26326135	2.11334	0.783618	-1.4313	0.0171	AT4G17550		Major facilitator superfamily protein
LOC_Os02g44310	Chr2:26804987-26805825	4.68249	1.197	-1.96785	0.0203	AT4G12520		Bifunctional inhibitor/lipid-transfer protein/seed storage 2S albumin superfamily protein
LOC_Os02g47370	Chr2:28921175-28921795	3.4833	0.996879	-1.80496	0.0339	AT2G38250		Homeodomain-like superfamily protein
LOC_Os02g51550	Chr2:31575807-31577576	17.2083	8.23736	-1.06285	0.00845	AT1G78020		Protein of unknown function (DUF581)
LOC_Os02g53130	Chr2:32513738-32517155	65.0686	25.8225	-1.33333	5e-05	AT1G77760	GNR1,NIA1,NR1	nitrate reductase 1
LOC_Os02g53620	Chr2:32794224-32798345	4.25372	1.99207	-1.09445	0.0434	AT1G54160	NF-YA5,NFYA5	nuclear factor Y, subunit A5
LOC_Os03g01300	Chr3:208329-211839	9.58889	3.51368	-1.44838	0.00995	AT4G12470	AZI1	azelaic acid induced 1
LOC_Os03g02470	Chr3:887170-889518	337.087	109.928	-1.61656	5e-05
LOC_Os03g03810	Chr3:1714571-1715230	39.6212	13.142	-1.59208	0.00045	AT2G02100	LCR69,PDF2.2
LOC_Os03g06360	Chr3:3184491-3185937	7.07194	3.06234	-1.20747	0.0166	AT3G22490		Seed maturation protein
LOC_Os03g06400	Chr3:3197654-3199982	1.62056	0.750037	-1.11146	0.0445
LOC_Os03g11734	Chr3:6131844-6142785	62.3279	28.0223	-1.1533	5e-05	AT1G51340		MATE efflux family protein
LOC_Os03g15370	Chr3:8409933-8412377	221.755	106.164	-1.06267	0.00475	AT2G36170		Ubiquitin supergroup;Ribosomal protein L40e
LOC_Os03g17790	Chr3:9899757-9900400	152.8	67.0357	-1.18864	5e-05	AT2G38905		Low temperature and salt responsive protein family
LOC_Os03g18779	Chr3:10518909-10520197	133.871	66.2792	-1.01421	0.0003
LOC_Os03g20680	Chr3:11699261-11700672	100.158	45.6454	-1.13374	0.00025	AT3G53040		late embryogenesis abundant protein, putative / LEA protein, putative
LOC_Os03g21790	Chr3:12444922-12449666	9.14926	3.48003	-1.39456	0.0001	AT2G28490		RmlC-like cupins superfamily protein
LOC_Os03g22210	Chr3:12739143-12740552	15.8584	3.99428	-1.98924	0.00025	AT3G16670		Pollen Ole e 1 allergen and extensin family protein
LOC_Os03g26490	Chr3:15127251-15128249	12.8317	5.73229	-1.16252	0.0148
LOC_Os03g27120	Chr3:15530612-15532459	4.94999	1.91613	-1.36923	0.01675	AT1G02170	AMC1,ATMC1,ATMCPB1,LOL3,MCP1B	metacaspase 1
LOC_Os03g28980	Chr3:16449346-16451968	10.0804	3.99683	-1.33463	0.00075	AT1G21680		DPP6 N-terminal domain-like protein
LOC_Os03g34310	Chr3:19528034-19531714	2.02927	0.899677	-1.17349	0.0496
LOC_Os03g42520	Chr3:23655934-23658301	1.77393	0.677108	-1.38949	0.02325	AT1G07985		Expressed protein
LOC_Os03g51350	Chr3:29386199-29388063	14.7691	6.7843	-1.12231	0.006	AT5G66780
LOC_Os03g53390	Chr3:30632872-30636506	3.03967	1.35441	-1.16625	0.04225	AT4G39235
LOC_Os03g55460	Chr3:31548247-31550751	0.8644	0	-inf	0.0071
LOC_Os03g58110	Chr3:33083780-33085552	1.15594	0.20201	-2.51657	0.0465	AT4G13340		Leucine-rich repeat (LRR) family protein
LOC_Os03g59550	Chr3:33894808-33899648	23.5528	10.6963	-1.13878	0.00125	AT1G51510	Y14	RNA-binding (RRM/RBD/RNP motifs) family protein
LOC_Os03g60560	Chr3:34424179-34425104	9.09304	3.50011	-1.37736	0.0148	AT5G59820	RHL41,ZAT12	C2H2-type zinc finger family protein
LOC_Os04g01470	Chr4:316365-319162	1.32305	0.334743	-1.98274	0.03885	AT5G54160	ATOMT1,OMT1	O-methyltransferase 1
LOC_Os04g03164	Chr4:1320595-1321461	21.2125	7.57149	-1.48627	0.0037
LOC_Os04g03830	Chr4:1723216-1727297	1.36038	0.523517	-1.3777	0.02105	AT1G21230	WAK5	wall associated kinase 5
LOC_Os04g09900	Chr4:5318059-5326427	3.88762	1.44043	-1.43238	0.00085	AT4G02780	ABC33,ATCPS1,CPS,CPS1,GA1	Terpenoid cyclases/Protein prenyltransferases superfamily protein
LOC_Os04g10000	Chr4:5380094-5381565	13.5619	4.10977	-1.72243	0.00075	AT2G47140		NAD(P)-binding Rossmann-fold superfamily protein
LOC_Os04g10010	Chr4:5385721-5387215	16.6523	5.11003	-1.70432	0.0002	AT2G47140		NAD(P)-binding Rossmann-fold superfamily protein
LOC_Os04g10160	Chr4:5484767-5486773	3.11055	1.5057	-1.04673	0.0357	AT5G25120	CYP71B11	ytochrome p450, family 71, subfamily B, polypeptide 11
LOC_Os04g23910	Chr4:13672709-13675884	11.3047	5.43907	-1.05549	0.00395	AT3G57230	AGL16	AGAMOUS-like 16
LOC_Os04g24770	Chr4:14227912-14228314	0.927751	0	-inf	0.00755
LOC_Os04g28120	Chr4:16602470-16605138	0.708885	0	-inf	5e-05	AT4G18020	APRR2,PRR2	CheY-like two-component responsive regulator family protein
LOC_Os04g32080	Chr4:19236669-19238881	23.4199	6.7322	-1.79859	0.0004	AT5G50770	AtHSD6,HSD6	hydroxysteroid dehydrogenase 6
LOC_Os04g32170	Chr4:19293286-19293610	0.948617	0	-inf	0.011
LOC_Os04g32190	Chr4:19299751-19302247	3.45587	1.60518	-1.10631	0.0303
LOC_Os04g32300	Chr4:19356399-19356807	1.07719	0	-inf	0.0137	AT5G14070	ROXY2	Thioredoxin superfamily protein
LOC_Os04g33070	Chr4:20020085-20020355	1.29316	0	-inf	0.02195
LOC_Os04g33660	Chr4:20387714-20390008	1.003	0.293529	-1.77275	0.0392	AT3G52720	ACA1,ATACA1,CAH1	alpha carbonic anhydrase 1
LOC_Os04g40990	Chr4:24325763-24328254	3.80756	1.68555	-1.17565	0.0229	AT5G03860	MLS	malate synthase
LOC_Os04g45810	Chr4:27124165-27125512	1.81822	0.332942	-2.44919	0.01305	AT2G46680	ATHB-7,ATHB7,HB-7	homeobox 7
LOC_Os04g49980	Chr4:29811953-29812728	117.759	53.5877	-1.13586	0.00015	AT2G35300	LEA18	Late embryogenesis abundant protein, group 1 protein
LOC_Os04g52750	Chr4:31410504-31410993	4.60567	0.912211	-2.33597	0.02665
LOC_Os04g53606	Chr4:31957652-31958630	12.366	3.6444	-1.76263	0.0009
LOC_Os04g56690	Chr4:33804330-33805473	7.81589	3.45366	-1.17829	0.0226	AT4G34750		SAUR-like auxin-responsive protein family
LOC_Os05g04870	Chr5:2345387-2346843	3.85219	1.22031	-1.65844	0.01645	AT1G54870		NAD(P)-binding Rossmann-fold superfamily protein
LOC_Os05g06540	Chr5:3369007-3372500	0.856431	0.208449	-2.03865	0.0207
LOC_Os05g06814	Chr5:3560984-3571380	5.58175	2.26739	-1.29969	0.00265	AT5G27660		Trypsin family protein with PDZ domain
LOC_Os05g22730	Chr5:12895900-12896888	3.98811	1.40506	-1.50508	0.0278	AT5G02120	OHP	one helix protein
LOC_Os05g28210	Chr5:16518573-16519496	149.108	68.1253	-1.1301	0.00045	AT2G40170	ATEM6,EM6,GEA6	Stress induced protein
LOC_Os05g31670	Chr5:18429323-18430293	15.6042	5.94564	-1.39203	0.0044	AT1G04560		AWPM-19-like family protein
LOC_Os05g32860	Chr5:19240767-19241433	43.2485	21.433	-1.01282	0.0049
LOC_Os05g37250	Chr5:21790819-21793270	3.84047	1.78718	-1.10359	0.02195	AT2G27690	CYP94C1	cytochrome P450, family 94, subfamily C, polypeptide 1
LOC_Os05g38040	Chr5:22303383-22306367	15.0565	7.41123	-1.0226	0.0068	AT3G55646
LOC_Os05g43390	Chr5:25229674-25233242	1.21466	0.391693	-1.63276	0.01985	AT1G48900		Signal recognition particle, SRP54 subunit protein
LOC_Os05g45910	Chr5:26605225-26607098	25.8269	10.5294	-1.29445	0.039	AT5G53650
LOC_Os05g47950	Chr5:27485749-27487593	2.29225	0.518913	-2.1432	0.01335	AT4G15490	UGT84A3	UDP-Glycosyltransferase superfamily protein
LOC_Os05g50770	Chr5:29119643-29121884	2.5244	0.943241	-1.42024	0.0212	AT5G24030	SLAH3	SLAC1 homologue 3
LOC_Os06g04930	Chr6:2170889-2173400	15.8263	4.78669	-1.72522	0.0009
LOC_Os06g08340	Chr6:4040907-4041551	23.3359	10.7461	-1.11874	0.023	AT5G25190		Integrase-type DNA-binding superfamily protein
LOC_Os06g12210	Chr6:6556801-6557319	37.0956	14.844	-1.32137	0.0197	AT1G26945	KDR	basic helix-loop-helix (bHLH) DNA-binding superfamily protein
LOC_Os06g15430	Chr6:8767234-8768349	1.54217	0.329594	-2.2262	0.01635
LOC_Os06g21530	Chr6:12426183-12426831	0.65694	0	-inf	0.0013	AT4G19100		Protein of unknown function (DUF3464)
LOC_Os06g35165	Chr6:20497218-20498453	3.01777	0.248209	-3.60385	0.0074
LOC_Os06g36880	Chr6:21730401-21733637	1.4646	0.612581	-1.25753	0.04125	AT3G59760	ATCS-C,OASC	O-acetylserine (thiol) lyase isoform C
LOC_Os06g37300	Chr6:22020839-22028146	10.5175	4.80001	-1.13168	0.00145	AT5G25900	ATKO1,CYP701A3,GA3	GA requiring 3
LOC_Os06g41550	Chr6:24906272-24906512	1.56807	0	-inf	0.0403
LOC_Os06g49290	Chr6:29871177-29871775	8.32898	1.43646	-2.53562	0.0064	AT5G61412
LOC_Os07g02430	Chr7:834298-835728	0.674563	0	-inf	5e-05
LOC_Os07g04330	Chr7:1912079-1914267	50.5529	23.9308	-1.07892	0.0053
LOC_Os07g04340	Chr7:1925714-1927108	8.01384	3.92361	-1.03031	0.023
LOC_Os07g04370	Chr7:1937866-1939394	2.70449	0.715832	-1.91766	0.0114
LOC_Os07g06490	Chr7:3149942-3152648	10.5842	4.9363	-1.10041	0.00345	AT3G52060		Core-2/I-branching beta-1,6-N-acetylglucosaminyltransferase family protein
LOC_Os07g09190	Chr7:4821206-4824667	2.77853	1.085	-1.35662	0.0066	AT4G15560	CLA,CLA1,DEF,DXPS2,DXS	Deoxyxylulose-5-phosphate synthase
LOC_Os07g09220	Chr7:4833924-4834809	1.11305	0	-inf	5e-05	AT3G19160	ATIPT8,IPT8,PGA22	ATP/ADP isopentenyltransferases
LOC_Os07g19000	Chr7:11252035-11252655	68.1225	27.6155	-1.30265	0.00045	AT5G48490		Bifunctional inhibitor/lipid-transfer protein/seed storage 2S albumin superfamily protein
LOC_Os07g23960	Chr7:13556182-13558261	3.06376	1.25549	-1.28706	0.04965	AT5G17540		HXXXD-type acyl-transferase family protein
LOC_Os07g33750	Chr7:20178820-20179267	0.822671	0	-inf	0.0046
LOC_Os07g35480	Chr7:21223249-21225911	1.97617	0.812421	-1.28241	0.01775	AT5G55180		O-Glycosyl hydrolases family 17 protein
LOC_Os07g40220	Chr7:24115633-24116649	17.0955	5.59361	-1.61177	0.00235
LOC_Os07g46846	Chr7:28002586-28004412	1.8456	0.568747	-1.69823	0.02235	AT4G03140		NAD(P)-binding Rossmann-fold superfamily protein
LOC_Os07g48500	Chr7:29008870-29009943	9.85128	3.82615	-1.36442	0.00595	AT2G39050		hydroxyproline-rich glycoprotein family protein
LOC_Os08g03690	Chr8:1755763-1757166	85.2214	25.6696	-1.73116	5e-05	AT5G59320	LTP3	lipid transfer protein 3
LOC_Os08g03825	Chr8:1828122-1831889	1.22028	0.580399	-1.07209	0.02615
LOC_Os08g09010	Chr8:5242494-5243657	0.716359	0	-inf	5e-05	AT3G05950		RmlC-like cupins superfamily protein
LOC_Os08g09390	Chr8:5446748-5448609	3.13769	0.901749	-1.7989	0.0108	AT4G05460		RNI-like superfamily protein
LOC_Os08g23790	Chr8:14404163-14406706	2.40519	1.01541	-1.24409	0.0246	AT4G18180		Pectin lyase-like superfamily protein
LOC_Os08g25900	Chr8:15768515-15773219	2.49423	1.06829	-1.22329	0.0454	AT3G55330	PPL1	PsbP-like protein 1
LOC_Os08g28580	Chr8:17458176-17458422	1.50575	0	-inf	0.04085
LOC_Os08g31280	Chr8:19340471-19341395	2.746	0.385098	-2.83403	0.03095	AT2G16050		Cysteine/Histidine-rich C1 domain family protein
LOC_Os08g35070	Chr8:22107364-22108051	0.789351	0	-inf	0.00525	AT3G14250		RING/U-box superfamily protein
LOC_Os08g36900	Chr8:23335164-23337151	1242.29	540.116	-1.20166	0.014	AT4G25000	AMY1,ATAMY1	alpha-amylase-like
LOC_Os08g42480	Chr8:26852211-26853043	5.96825	0	-inf	0.0403
LOC_Os09g17190	Chr9:10545686-10547371	2.19197	0.91741	-1.25659	0.04075
LOC_Os09g21919	Chr9:13273133-13277254	7.72955	3.46934	-1.15572	0.0174
LOC_Os09g26380	Chr9:15930509-15936557	5.94811	2.15141	-1.46715	0.00045	AT1G72330	ALAAT2	alanine aminotransferase 2
LOC_Os09g26920	Chr9:16356706-16360010	3.55868	1.4928	-1.25332	0.00905	AT2G05920		Subtilase family protein
LOC_Os09g27930	Chr9:16973689-16975737	59.209	15.0504	-1.97601	5e-05	AT2G36170		Ubiquitin supergroup;Ribosomal protein L40e
LOC_Os09g28400	Chr9:17288992-17291295	3.87643	0.304002	-3.67258	0.0034	AT4G25000	AMY1,ATAMY1	alpha-amylase-like
LOC_Os09g31031	Chr9:18669316-18671727	1963.8	889.639	-1.14235	0.0072	AT2G36170		Ubiquitin supergroup;Ribosomal protein L40e
LOC_Os09g31430	Chr9:18905323-18908427	1.81048	0.288519	-2.64963	0.00595	AT2G44480	BGLU17	beta glucosidase 17
LOC_Os09g32290	Chr9:19272306-19275775	7.42557	3.28878	-1.17495	0.0104	AT2G24580		FAD-dependent oxidoreductase family protein
LOC_Os10g08640	Chr10:4685659-4686462	1.27995	0	-inf	0.0403
LOC_Os10g15050	Chr10:7881683-7882064	1.03841	0	-inf	0.0073
LOC_Os10g24690	Chr10:12689327-12690416	69.718	23.8517	-1.54744	5e-05
LOC_Os10g35040	Chr10:18697592-18700089	3.04855	0.634298	-2.26489	0.00445	AT2G36570		Leucine-rich repeat protein kinase family protein
LOC_Os10g35070	Chr10:18707758-18711564	9.86959	4.12407	-1.25892	0.00125	AT5G08380	AGAL1,AtAGAL1	alpha-galactosidase 1
LOC_Os10g36180	Chr10:19346333-19348306	12.7438	4.78266	-1.41391	0.00035	AT5G52300	LTI65,RD29B	CAP160 protein
LOC_Os10g39610	Chr10:21168486-21169232	282.354	124.16	-1.18531	5e-05	AT2G23240		Plant EC metallothionein-like protein, family 15
LOC_Os10g39980	Chr10:21417292-21419897	3.51099	1.2467	-1.49377	0.0082	AT1G02260		Divalent ion symporter
LOC_Os10g40430	Chr10:21658069-21658866	3.68287	0.842373	-2.1283	0.0275	AT4G12490		Bifunctional inhibitor/lipid-transfer protein/seed storage 2S albumin superfamily protein
LOC_Os10g40770	Chr10:21879117-21879735	0.623433	0	-inf	0.04085	AT1G10290	ADL6,DRP2A	dynamin-like protein 6
LOC_Os10g41480	Chr10:22289944-22293566	3.7716	1.47362	-1.35581	0.0083	AT4G33510	DHS2	3-deoxy-d-arabino-heptulosonate 7-phosphate synthase
LOC_Os11g02130	Chr11:583134-585659	9.45855	4.69121	-1.01166	0.01585	AT5G05340		Peroxidase superfamily protein
LOC_Os11g05614	Chr11:2550550-2553128	3.36876	1.06346	-1.66346	0.0017	AT5G22380	anac090,NAC090	NAC domain containing protein 90
LOC_Os11g08460	Chr11:4466283-4469353	1.4227	0.378739	-1.90936	0.0084	AT3G12580	ATHSP70,HSP70	heat shock protein 70
LOC_Os11g12020	Chr11:6690416-6690681	1.09335	0	-inf	0.04085	AT1G59780		NB-ARC domain-containing disease resistance protein
LOC_Os11g14900	Chr11:8379341-8382036	3.20609	0.975713	-1.71629	0.00405	AT5G50260		Cysteine proteinases superfamily protein
LOC_Os11g24510	Chr11:13971644-13979649	2.7431	0.970073	-1.49964	0.00735	AT5G09640	SCPL19,SNG2	serine carboxypeptidase-like 19
LOC_Os11g25780	Chr11:14705214-14714572	8.31131	3.58384	-1.21357	0.0117	AT3G26510		Octicosapeptide/Phox/Bem1p family protein
LOC_Os11g26790	Chr11:15342563-15343857	24.4387	8.8822	-1.46018	0.0004	AT5G66400	ATDI8,RAB18	Dehydrin family protein
LOC_Os11g29920	Chr11:17385301-17393700	0.724485	0.311739	-1.21662	0.02935	AT3G14470		NB-ARC domain-containing disease resistance protein
LOC_Os11g31850	Chr11:18718459-18719119	5.06857	0.773597	-2.71193	0.0067
LOC_Os11g37200	Chr11:21982348-21986444	2.99938	1.24678	-1.26645	0.0485	AT1G03070		Bax inhibitor-1 family protein
LOC_Os12g02160	Chr12:658671-659919	4.37661	1.18418	-1.88592	0.01975
LOC_Os12g04424	Chr12:1882577-1888289	1.61526	0.442325	-1.86859	0.0029	AT3G57030		Calcium-dependent phosphotriesterase superfamily protein
LOC_Os12g05210	Chr12:2312449-2313272	15.0725	4.72252	-1.67429	0.0008	AT3G10020
LOC_Os12g07370	Chr12:3627679-3632009	0.831238	0.282464	-1.5572	0.0248
LOC_Os12g08130	Chr12:4144534-4146619	1.81152	0.654468	-1.46881	0.03495	AT5G09220	AAP2	amino acid permease 2
LOC_Os12g24330	Chr12:13885479-13888224	10.849	5.06664	-1.09847	0.00055	AT1G21680		DPP6 N-terminal domain-like protein
LOC_Os12g27830	Chr12:16398237-16400772	20.7723	9.77653	-1.08727	0.00085	AT5G50600	ATHSD1,HSD1	hydroxysteroid dehydrogenase 1
LOC_Os12g34796	Chr12:21136205-21138179	1.19596	0.253353	-2.23894	0.02895
LOC_Os12g36490	Chr12:22328233-22334884	37.5114	18.473	-1.02191	0.00015	AT5G18980		ARM repeat superfamily protein
LOC_Os12g36850	Chr12:22591675-22593522	197.99	82.5623	-1.26187	0.0002
LOC_Os12g36860	Chr12:22595368-22597000	20.3822	9.45332	-1.10842	0.0043
