# Supplementary material for: Transcriptome comparison between pluripotent and non-pluripotent calli derived from mature rice seeds
Source: Sci Rep. 2020 Dec 4;10:21257. doi: 10.1038/s41598-020-78324-z (PMC7719183; doi:10.1038/s41598-020-78324-z)
Supplement: Supplementary file 4 — Supplementary Information 2. [file 41598_2020_78324_MOESM4_ESM.xlsx]

## Sheet: Sheet1
Supplementary Table S5. Genes included in the putative pluripotency gene regulatory network.
MSU ID (v7.0)	Symbol	Degree (No. of edges)	Average shortest path length	Clustering coefficient	Closeness centrality	Betweenness centrality	Neighborhood connectivity	Radiality	Topological coefficient
LOC_Os07g49210	CHR38	57	2.16393	0.133333	0.462121	0.202376	8.68	0.806011	0.109744
LOC_Os07g03250	PLT1	35	2.09016	0.245059	0.478431	0.138834	12.5217	0.818306	0.137602
LOC_Os03g56050	ANT	32	2.09016	0.217391	0.478431	0.157996	11.4348	0.818306	0.131951
LOC_Os05g48990	WOX9	28	2.21311	0.222222	0.451852	0.100828	10.9474	0.797814	0.136842
LOC_Os08g40030	CUC3	27	2.13115	0.273684	0.469231	0.135823	12.6	0.811475	0.141573
LOC_Os03g50920	HB33	26	2.34426	0.191667	0.426573	0.0874469	10.75	0.775956	0.155331
LOC_Os01g19694	OSH6	25	2.16393	0.215789	0.462121	0.153517	11.45	0.806011	0.137195
LOC_Os03g12950	PLT4	22	2.5	0.380952	0.4	0.0236946	12.6	0.75	0.213559
LOC_Os03g55610	OBP2	22	2.39344	0.361905	0.417808	0.0417197	12.0667	0.76776	0.196721
LOC_Os04g51000	RFL (LFY)	21	2.18852	0.4	0.456929	0.0537639	15	0.801913	0.170455
LOC_Os09g35870	IAA27	19	2.5082	0.263736	0.398693	0.0618947	10.0714	0.748634	0.177296
LOC_Os04g45330	YAB3	17	2.57377	0.242647	0.388535	0.0715344	8.88235	0.737705	0.164488
LOC_Os12g04000	PIN1D	17	2.56557	0.358974	0.389776	0.0200395	11.3077	0.739071	0.213353
LOC_Os03g47140	GRF2	17	2.39344	0.409091	0.417808	0.0277683	15	0.76776	0.204338
LOC_Os02g42950	YAB1	17	2.58197	0.227941	0.387302	0.0863558	8.41176	0.736339	0.160633
LOC_Os05g50270	HAN	16	2.52459	0.333333	0.396104	0.0281231	12.0833	0.745902	0.219697
LOC_Os03g42420	AP2/B3	15	2.40164	0.318681	0.416382	0.0782295	12.9286	0.766393	0.163919
LOC_Os09g39250		14	2.81967	0.351648	0.354651	0.0576843	9.21429	0.696721	0.242481
LOC_Os04g56850	ARF5	14	2.70492	0.351648	0.369697	0.0140552	10.6429	0.715847	0.217201
LOC_Os01g45570	HOX3	14	2.40164	0.416667	0.416382	0.040861	16.3333	0.766393	0.247475
LOC_Os02g45570		12	2.81967	0.272727	0.354651	0.0271655	8.91667	0.696721	0.21748
LOC_Os07g38640		11	2.82787	0.454545	0.353623	0.0332579	10.1818	0.695355	0.254545
LOC_Os06g07220		11	2.7459	0.466667	0.364179	0.00538476	14.3333	0.709016	0.292517
LOC_Os08g39390		10	2.86885	0.288889	0.348571	0.0339666	8.4	0.688525	0.215385
LOC_Os07g48560		10	2.66393	0.0357143	0.375385	0.0869387	6.125	0.722678	0.162879
LOC_Os11g24060		9	2.81148	0.25	0.355685	0.0489642	8.66667	0.698087	0.228228
LOC_Os02g30850		9	2.84426	0.472222	0.351585	0.00817083	11.6667	0.692623	0.284553
LOC_Os02g29130		9	3.5	0.638889	0.285714	0.00169017	8.66667	0.583333	0.393939
LOC_Os01g73270		9	2.84426	0.472222	0.351585	0.00611501	11.7778	0.692623	0.280423
LOC_Os01g61480	LAX1	9	3.5	0.611111	0.285714	0.00164151	8.55556	0.583333	0.388889
LOC_Os06g08340		8	2.55738	0.285714	0.391026	0.0934228	13	0.740437	0.2125
LOC_Os05g50300		8	3.53279	0.678571	0.283063	0.00096828	8.75	0.577869	0.4375
LOC_Os04g19140		8	2.79508	0.392857	0.357771	0.00460121	10.5	0.70082	0.241279
LOC_Os01g06060		8	2.90164	0.321429	0.344633	0.0192106	9.75	0.68306	0.283088
LOC_Os07g47330	FZP	8	3.29508	0.464286	0.303483	0.0120549	8.375	0.617486	0.338542
LOC_Os11g04600		7	3.48361	0.666667	0.287059	0.00055774	8.71429	0.586066	0.414966
LOC_Os08g37290		7	3.54098	0.714286	0.282407	0.00047988	9.14286	0.576503	0.457143
LOC_Os07g09280		7	3.06557	0.238095	0.326203	0.0230908	6.42857	0.655738	0.214286
LOC_Os03g42200		7	2.63115	0.714286	0.380062	0.00233466	15.7143	0.728142	0.314286
LOC_Os02g56610		7	3.39344	0.666667	0.294686	0.00127538	9.85714	0.601093	0.379121
LOC_Os02g56490		7	3.31148	0.47619	0.30198	0.00292712	9.42857	0.614754	0.285714
LOC_Os01g15910		7	3.61475	0.619048	0.276644	0.0009987	8.42857	0.564208	0.468254
Os07g0439700		6	2.96721	0.4	0.337017	0.00134634	11	0.672131	0.314286
Os06g0572000		6	3.7377	0.666667	0.267544	0.00035806	8.83333	0.543716	0.519608
LOC_Os12g04410		6	3.4918	0.866667	0.286385	6.774e-05	9.83333	0.584699	0.468254
LOC_Os09g19650		6	3.4918	0.733333	0.286385	0.00049451	9.33333	0.584699	0.444444
LOC_Os06g50400		6	3.31967	0.466667	0.301235	0.00435333	8.66667	0.613388	0.288889
LOC_Os04g29200		6	3.0082	0.4	0.332425	0.0102935	9	0.665301	0.310345
LOC_Os04g24820		6	3	0.666667	0.333333	0.00622931	10.5	0.666667	0.362069
LOC_Os01g64290		6	2.85246	0.333333	0.350575	0.0027362	16.6667	0.691257	0.418803
LOC_Os01g04160		6	3.10656	0.4	0.3219	0.00317337	9.16667	0.648907	0.316092
LOC_Os03g51690	OSH1,OSKN1	6	2.83607	0.533333	0.352601	0.00383687	10.3333	0.693989	0.295238
LOC_Os04g50920	WRKY37	5	3.36885	0.4	0.296837	0.00255037	6.6	0.605191	0.336842
LOC_Os06g23650	NAM	5	3.68033	0.6	0.271715	0.000536	7.4	0.553279	0.435294
LOC_Os10g36420		5	3.46721	0.8	0.288416	0.00022894	11.2	0.588798	0.466667
LOC_Os10g21090		5	2.82787	0.333333	0.353623	0.00738318	19.6667	0.695355	0.460317
LOC_Os08g13680		5	3.11475	0.4	0.321053	0.00465067	9.4	0.647541	0.335714
LOC_Os06g04540		5	2.9918	0.5	0.334247	0.00387812	10.2	0.668033	0.34
LOC_Os03g06840		5	3.02459	0.3	0.330623	0.00189785	8.8	0.662568	0.286667
LOC_Os02g29150		5	3.03279	0.333333	0.32973	0.00124571	10.5	0.661202	0.341667
LOC_Os01g67830		5	2.96721	0.4	0.337017	0.00269584	10.4	0.672131	0.297143
LOC_Os01g52880		5	2.81967	0.3	0.354651	0.0046035	10.8	0.696721	0.294444
LOC_Os01g47710		5	3.02459	0.2	0.330623	0.00468518	8.6	0.662568	0.282759
LOC_Os05g03884	OSH71,OSKN2	5	3.11475	0.7	0.321053	0.00022258	7.8	0.647541	0.371429
LOC_Os07g03770	OSH15,OSKN3	5	2.97541	0.7	0.336088	0.00106233	10	0.670765	0.37037
LOC_Os11g04190	PIN1B	4	3.16393	1	0.316062	0	13.75	0.639344	0.55
LOC_Os03g51710	OSH3	4	3.12295	1	0.32021	0	9	0.646175	0.428571
LOC_Os12g38150		4	2.92623	0	0.341737	0.0007102	18	0.678962	0.586207
LOC_Os12g04770		4	3.77869	0.666667	0.264642	0.00014677	8	0.536885	0.533333
LOC_Os10g40614		4	2.94262	0.666667	0.339833	0.00075593	13.25	0.67623	0.414062
LOC_Os08g42470		4	3.44262	0.666667	0.290476	0.00024537	9.25	0.592896	0.420455
LOC_Os06g45540		4	2.89344	1	0.345609	0	18	0.684426	0.486486
LOC_Os06g41560		4	3.5	0	0.285714	0.0487739	2.75	0.583333	0.25
LOC_Os04g43580		4	3.31967	0.333333	0.301235	0.012838	6.25	0.613388	0.315789
LOC_Os03g07940		4	3.10656	0.5	0.3219	0.00065137	8.5	0.648907	0.354167
LOC_Os03g03760		4	2.85246	0.166667	0.350575	0.00311541	11.75	0.691257	0.330882
LOC_Os01g03270		4	2.98361	0.5	0.335165	0.00168223	12	0.669399	0.419643
Os01g0844200	DVL family protein.	4	3.2459	0.666667	0.308081	0.0003608	10.75	0.625683	0.511905
LOC_Os02g47060	WRKY66	3	3.64754	0.333333	0.274157	0.00144158	7.33333	0.558743	0.4375
Os06g0141800		3	3.10656	0.333333	0.3219	0.00080112	12	0.648907	0.416667
LOC_Os12g05200		3	3	1	0.333333	0	17	0.666667	0.586207
LOC_Os08g09950		3	3.51639	0.666667	0.284382	0.00013162	10.3333	0.580601	0.492063
LOC_Os08g06370		3	3.02459	0.666667	0.330623	0.00026844	13.3333	0.662568	0.444444
LOC_Os08g01700		3	3.14754	1	0.317708	0	15	0.642077	0.6
LOC_Os06g02560	ESR1	3	3.18852	0.333333	0.313625	0.00030918	9.33333	0.635246	0.5
LOC_Os04g55490		3	3.20492	0.666667	0.31202	0.00018193	11.3333	0.632514	0.453333
LOC_Os04g32300		3	2.89344	1	0.345609	0	16	0.684426	0.432432
LOC_Os02g44030		3	3.08197	0	0.324468	0.00740479	9	0.653005	0.380952
LOC_Os01g10140		3	2.90164	1	0.344633	0	24	0.68306	0.615385
LOC_Os01g63510	QHB	2	3.85246	1	0.259574	0	8	0.52459	0.8
Os11g0426000		2	3.31967	0	0.301235	0.00026386	9.5	0.613388	0.566667
Os10g0202900		2	3.13115	0	0.319372	0.00056554	14.5	0.644809	0.54
LOC_Os12g44270		2	3.13115	1	0.319372	0	15	0.644809	0.555556
LOC_Os12g39100		2	3.03279	1	0.32973	0	14.5	0.661202	0.659091
LOC_Os08g37730		2	3.12295	1	0.32021	0	15.5	0.646175	0.574074
LOC_Os08g18880		2	3.13934	1	0.318538	0	15	0.643443	0.576923
LOC_Os07g09300		2	3.83607	1	0.260684	0	5.5	0.527322	0.6875
LOC_Os05g28350		2	3.64754	1	0.274157	0	5	0.558743	0.625
LOC_Os04g45950		2	3.34426	0	0.29902	0.0004888	10	0.60929	0.5625
LOC_Os03g30580		2	3.13934	0	0.318538	0.00028822	14.5	0.643443	0.5625
LOC_Os03g27850		2	3.04918	0	0.327957	7.683e-05	15.5	0.65847	0.604167
LOC_Os03g20910		2	3.64754	1	0.274157	0	5	0.558743	0.625
LOC_Os02g38090		2	3.18852	1	0.313625	0	12	0.635246	0.6
LOC_Os02g08070		2	3.55738	1	0.281106	0	11.5	0.57377	0.676471
LOC_Os02g07650		2	3.03279	1	0.32973	0	18.5	0.661202	0.685185
LOC_Os01g72490		2	3.52459	1	0.283721	0	17	0.579235	0.809524
LOC_Os01g71200		2	3.51639	1	0.284382	0	11	0.580601	0.611111
LOC_Os01g10370		2	3.83607	1	0.260684	0	5.5	0.527322	0.6875
LOC_Os07g39320	HOX14	2	3.72951	0	0.268132	0.00083059	5.5	0.545082	0.5
LOC_Os05g07830, LOC_Os05g07840		2	3.09836	1	0.322751	0	12.5	0.650273	0.568182
Os06g0676300		1	3.15574	0	0.316883	0	20	0.64071	0
Os04g0505500		1	3.39344	0	0.294686	0	14	0.601093	0
Os01g0187200		1	3.65574	0	0.273543	0	8	0.557377	0
LOC_Os12g18450		1	4.4918	0	0.222628	0	4	0.418033	0
LOC_Os09g30210		1	3.33607	0	0.299754	0	16	0.610656	0
LOC_Os08g09570		1	3.80328	0	0.262931	0	9	0.532787	0
LOC_Os07g48870		1	3.65574	0	0.273543	0	8	0.557377	0
LOC_Os06g46910		1	4.4918	0	0.222628	0	4	0.418033	0
LOC_Os03g59110		1	4.4918	0	0.222628	0	4	0.418033	0
LOC_Os03g04310		1	3.80328	0	0.262931	0	9	0.532787	0
LOC_Os02g26794		1	3.57377	0	0.279817	0	17	0.571038	0
LOC_Os01g57240		1	3.65574	0	0.273543	0	8	0.557377	0
LOC_Os11g39250, LOC_Os11g39260		1	3.08197	0	0.324468	0	23	0.653005	0

## Sheet: Sheet2
LOC_Os01g19694	OSH6	AT1G23380	KNAT6,KNAT6L,KNAT6S
LOC_Os02g42950	YAB1	AT2G45190	AFO,FIL,YAB1
LOC_Os03g42420	AP2/B3	AT4G33280
LOC_Os03g47140	GRF2	AT4G37740	AtGRF2,GRF2
LOC_Os03g50920	HB33	AT1G75240	AtHB33,HB33
LOC_Os03g55610	OBP2	AT1G07640	OBP2
LOC_Os03g56050	ANT	AT4G37750	ANT,CKC,CKC1,DRG
LOC_Os04g45330	YAB3	AT2G45190	AFO,FIL,YAB1
LOC_Os04g51000	RFL (LFY)	AT5G61850	LFY,LFY3
LOC_Os05g50270	HAN	AT3G50870	GATA18,HAN,MNP
LOC_Os06g08340	LOC_Os06g08340	AT5G25190
LOC_Os07g49210	CHR38	AT3G42670	CHR38,CLSY
LOC_Os04g32300		AT5G14070	ROXY2
LOC_Os05g35070		AT1G21740	Protein of unknown function (DUF630 and DUF632)

## Sheet: Sheet3
NumberOfDirectedEdges	NeighborhoodConnectivity
55	8.68
35	12.5217
32	11.4348
28	10.9474
27	12.6
26	10.75
25	11.45
22	12.6
22	12.0667
21	15
19	10.0714
17	8.88235
17	11.3077
17	15
17	8.41176
16	12.0833
15	12.9286
14	9.21429
14	10.6429
14	16.3333
12	8.91667
11	10.1818
11	14.3333
10	8.4
10	6.125
9	8.66667
9	11.6667
9	8.66667
